# Supplementary material for: Complete Genome Sequence of Macrobrachium rosenbergii Golda Virus (MrGV) from China
Source: Animals (Basel). 2021 Dec 23;12(1):27. doi: 10.3390/ani12010027 (PMC8749832; doi:10.3390/ani12010027)
Supplement: Supplementary file 1 [file animals-12-00027-s001.zip]

Archive with 1 entries (1 files):
- animals-1435824-supplementary.pdf
